# Supplementary material for: Customising Sustainable Bio-Based Polyelectrolytes: Introduction of Charged and Hydrophobic Groups in Cellulose
Source: Polymers (Basel). 2024 Nov 5;16(22):3105. doi: 10.3390/polym16223105 (PMC11597907; doi:10.3390/polym16223105)
Supplement: Supplementary file 1 [file polymers-16-03105-s001.zip]

Archive with 1 entries (1 files):
- polymers-3263348-supplementary.pdf
